# Supplementary material for: A diagnostic pitfall of CT calcium scoring in paradoxical low-flow, low-gradient severe aortic stenosis with rheumatic morphology: a case report
Source: Eur Heart J Case Rep. 2026 Jun 9;10(6):ytag436. doi: 10.1093/ehjcr/ytag436 (PMC13278788; doi:10.1093/ehjcr/ytag436)
Supplement: ytag436_Supplementary_Data [file ytag436_supplementary_data.zip]

Archive with 4 entries (4 files):
- Supplemental Video 1.mp4
- Supplemental Video 2.mp4
- Supplemental Video 3.mp4
- Supplemental Video 4.mp4
